# Supplementary material for: Impedance Spectroscopy as a Powerful Tool for Researching Molybdenum-Based Materials with Schiff Base Hydrazones
Source: Materials (Basel). 2023 Jan 25;16(3):1064. doi: 10.3390/ma16031064 (PMC9919434; doi:10.3390/ma16031064)
Supplement: Supplementary file 1 [file materials-16-01064-s001.zip]

Archive with 1 entries (1 files):
- materials-2129715-supplementary.pdf
